# Supplementary material for: The Effects of Exercise during Pregnancy on Gestational Diabetes Mellitus, Preeclampsia, and Spontaneous Abortion among Healthy Women—A Systematic Review and Meta-Analysis
Source: Int J Environ Res Public Health. 2023 Jun 6;20(12):6069. doi: 10.3390/ijerph20126069 (PMC10298745; doi:10.3390/ijerph20126069)
Supplement: Supplementary file 1 [file ijerph-20-06069-s001.zip]

Archive with 1 entries (1 files):
- ijerph-2324371-supplementary.pdf
